# Supplementary material for: An exploratory analysis of changes in work values among nurses before and after pregnancy
Source: PLoS One. 2026 Apr 20;21(4):e0347779. doi: 10.1371/journal.pone.0347779 (PMC13094997; doi:10.1371/journal.pone.0347779)
Supplement: S2 Appendix — This is the S2 Appendix: Data for creating figures. (XLSX) [file pone.0347779.s002.xlsx]

## Sheet: Sheet1
S2 Appendix_Data for creating figures
Frequency	Intrinsic work values	Extrinsic work values	Social work values	Prestige work values
-8	1	1	0	0
-7	0	0	1	1
-6	4	1	4	5
-5	2	5	1	4
-4	7	8	4	4
-3	21	14	15	15
-2	13	17	11	24
-1	26	28	28	21
0	81	67	83	85
1	15	13	26	18
2	4	21	6	9
3	16	7	11	9
4	4	7	0	1
5	1	4	5	0
6	1	3	3	1
7	0	2	0	0
8	1	1	0	0
9	2	0	1	1
10	0	0	0	1
Number of people whose values ​​have decreased
	Intrinsic work values	Extrinsic work values	Social work values	Prestige work values
	1	1	0	0
	0	0	1	1
	4	1	4	5
	2	5	1	4
	7	8	4	4
	21	14	15	15
	13	17	11	24
	26	28	28	21
total	74	74	64	74
Number of people whose values ​​have increased
	Intrinsic work values	Extrinsic work values	Social work values	Prestige work values
	15	13	26	18
	4	21	6	9
	16	7	11	9
	4	7	0	1
	1	4	5	0
	1	3	3	1
	0	2	0	0
	1	1	0	0
	2	0	1	1
	0	0	0	1
total	44	58	52	40
